# Supplementary material for: Controllable Preparation of Eucommia Wood-Derived Mesoporous Activated Carbon as Electrode Materials for Supercapacitors
Source: Polymers (Basel). 2023 Jan 28;15(3):663. doi: 10.3390/polym15030663 (PMC9920536; doi:10.3390/polym15030663)
Supplement: Supplementary file 1 [file polymers-15-00663-s001.zip]

Archive with 1 entries (1 files):
- polymers-2180113-supplementary.pdf
